# Supplementary material for: Exogenous Copper Application for the Elemental Defense of Rice Plants against Rice Leaffolder (Cnaphalocrocis medinalis)
Source: Plants (Basel). 2022 Apr 19;11(9):1104. doi: 10.3390/plants11091104 (PMC9099555; doi:10.3390/plants11091104)
Supplement: Supplementary file 1 [file plants-11-01104-s001.zip]

Archive with 1 entries (1 files):
- plants-1683409-supplementary.pdf
